# Supplementary material for: Light-Weight Wearable Gyroscopic Actuators Can Modulate Balance Performance and Gait Characteristics: A Proof-of-Concept Study
Source: Healthcare (Basel). 2023 Oct 27;11(21):2841. doi: 10.3390/healthcare11212841 (PMC10647239; doi:10.3390/healthcare11212841)
Supplement: Supplementary file 1 [file healthcare-11-02841-s001.zip]

Archive with 1 entries (1 files):
- healthcare-2560963-supplementary.pdf
